# Supplementary material for: Racial–Ethnic Disparities of Obesity Require Community Context-Specific Biomedical Research for Native Hawaiians and Other Pacific Islanders
Source: Nutrients. 2024 Dec 11;16(24):4268. doi: 10.3390/nu16244268 (PMC11676216; doi:10.3390/nu16244268)
Supplement: Supplementary file 1 [file nutrients-16-04268-s001.zip]

Archive with 1 entries (1 files):
- nutrients-3364111-supplementary.pdf
